# Supplementary material for: Characteristics of Aflatoxin B1 Degradation by Stenotrophomonas acidaminiphila and It’s Combination with Black Soldier Fly Larvae
Source: Life (Basel). 2023 Jan 14;13(1):234. doi: 10.3390/life13010234 (PMC9865385; doi:10.3390/life13010234)
Supplement: Supplementary file 1 [file life-13-00234-s001.zip]

Archive with 1 entries (1 files):
- life-2135915-supplementary.pdf
